# Supplementary material for: Long-Term Outcomes after Pelvic Organ Prolapse Repair in Young Women
Source: J Clin Med. 2022 Oct 17;11(20):6112. doi: 10.3390/jcm11206112 (PMC9605202; doi:10.3390/jcm11206112)
Supplement: Supplementary file 1 [file jcm-11-06112-s001.zip]

Archive with 1 entries (1 files):
- jcm-1962082-supplementary.pdf
